# Supplementary material for: EGFR in enterocytes & endothelium and HIF1α in enterocytes are dispensable for massive small bowel resection induced angiogenesis
Source: PLoS One. 2020 Sep 15;15(9):e0236964. doi: 10.1371/journal.pone.0236964 (PMC7491746; doi:10.1371/journal.pone.0236964)
Supplement: S1 Dataset — (XLSX) [file pone.0236964.s002.xlsx]

## Sheet: Figure  2
Figure A			Figure B							Figure C
VillinCre HIF1a			VillinCre EGFR		Tie2Cre EGFR
WT	KO		WT	KO	WT	KO				VillinCre HIF1a		VillinCre EGFR		Tie2Cre EGFR
0.618	0.041		0.644	0.012	1	0.459				WT	KO	WT	KO	WT	KO
1	0.016		1	0.005	1	0.446				29.5245	43.1072	38.5398	23.9192	32.6767	24.2621
0.512	0.022		0.717	0.002						25.0594	19.6674	24.5044	17.8412	17.8602	22.2829
0.583	0.013		0.626	0.007						21.2025	20.2427	38.3781	27.2743	21.0932	19.7112
0.547	0.034		0.794	0.016						21.5981	47.1799	20.8192	15.1095	39.6057	36.3945
0.445	0.009		0.716	0.01						28.3249	16.8817	18.5504	28.5642	21.0277	24.1755
0.644	0.007			0.046						20.7816	16.0846	35.7298	23.0626	23.4888
				0.021						33.8488	19.8753	21.8495	15.6219
													15.0216

## Sheet: Figure 3
A								B
VillinCre HIF1a		VillinCre EGFR		Tie2Cre EGFR				VillinCre HIF1a		VillinCre EGFR		Tie2Cre EGFR
WT	KO	WT	KO	WT	KO			WT	KO	WT	KO	WT	KO
15.5963	11.2245	40	48.5294	16	60			-1.5873	-9.27536	-9.09091	36.2319	4	13.7255
4.49438	25.7336	20	20.6977	36.3077	21.8182			0	-11.4754	-1.6129	113.889	33.3333	35.7143
28.9352	25.1656	64.604	53.0864	14.9733	33.4286			-7.04225	3.24484	-5.08475	-1.96078	29.2537	10.4167
29.3598	15.2174	22.093	25	38.75	20.8333			38.4083	33.9623	19.1406	31.3725	2.15054	-9.87013
20.4545	6.81818	28.169	12.8205	53.3074	35.1613			31.6667	21.1111	13.7255	96.2264	3.15789	40.2564
34.6667	30	25.4019	38.8235	22.3881				3.7415	37.6147	57.8947	42.8571
33.7349	20.4706	15.4971	13.4831					-5.06329	-32.5	3.57143	24
			4.61538								-5.61798

## Sheet: Figure 5
A				B				C
Pre-op	Immediate	POD3		Pre-op	Immediate	POD3		Pre-op	Immediate	POD3
10.968	6.96552	7.89288		14.5133	12.3944	5.69501		0.035476	0.129429	0.006957
8.45685	2.78043	9.74889		15.3413	2.28508	29.5724		0.160764	0.300816	0.049782
11.9822	16.6278	9.80725		16.6269	21.9914	6.80277		0.022343	0.113249	0.04822
10.6972	5.32875	6.60051		28.0394	9.85189	6.34365		0.054057	0.416036	0.024768
3.51129	4.97559	2.66824		12.2836	9.09627	10.6805		0.416036	0.085422	0.002447
4.8793	6.20316	2.7891		15.8391	2.21033	8.04453		0.158511	0.060714	0.037021
4.95892	1.56593	6.51541		11.6962	7.6178	12.3181		0.025974	0.043275	0.012515
10.6291	3.03737	4.70653		18.0311	2.67263	7.92403		0.079973	0.105976	0.079951
17.1146	4.07622	0.87837		20.6584	3.01878	2.04158		0.153727	0.263698	0.319038
6.30512	1.85829	4.04942		17.557	5.21403	6.59726		0.051048	0.127275	0.038876
4.07153	6.72691	18.9208		13.127	10.4386	19.057		0.010336	0.131869	0.243189
4.60257	6.42734	6.27304		12.2296	6.37011	5.89629		0.04028	0.016823	0.202068
0.52719	5.37707	3.38056		9.94995	7.98845	4.76881		0.116986	0.190016	0.081676
5.10047	5.87335	12.8577		12.8335	11.245	5.92495		0.145265	0.208952	0.08313
10.3435	2.78968	5.51006		25.1925	6.68867	45.1373		0.103591	0.269022	0.088946
6.46685	8.61082	18.4664		12.7321	10.3508	48.2946		0.072909	0.253725	0.077814
6.28731	8.58428	18.225		9.97279	6.35766	13.8653		0.193495	0.09107	0.045046
3.22299	2.17284	1.83191		18.5417	6.23189	18.6156		0.067815	0.164214	0.044701
16.5324	2.7912	4.39937		17.8943	20.8487	32.6421		0.091376	0.040335	0.080678
4.40473	3.72969	4.18955		9.16045	2.50483	7.81001		0.074297	0.264312	0.152126
1.08294	8.49907	5.07796		19.6677	21.8943	7.50888		0.03203	0.291746	0.060056
7.78246	2.7001	6.59684		15.6151	2.07305	5.96739		0.131774	0.215116	0.014098
23.2808	8.8145	11.4138		49.609	14.227	11.7004		0.280958	0.222974	0.123872
12.7468	1.569	2.91575		36.3572	17.9974	5.96552		0.108598	0.109618	0.102709
9.23316	3.9049	7.02109		25.2664	4.16927	3.37923		0.079114	0.004012	0.159078
21.8718	7.79193	2.25891		33.5486	1.69357	1.50798		0.316596	0.020291	0.072128
10.853	1.73578	3.02193		38.373	1.0119	6.58763		0.087215	0.312003	0.261136
6.18802	2.00927	10.7232		20.2039	4.2848	21.4477		0.030773	0.095286	0.037639
0.31684	2.30453	10.9043		12.7167	26.6382	10.3077		0.1155	0.243279	0.092811
16.5325	15.8642	3.74076		9.20591	14.7144	3.57882		0.071708	0.345059	0.089547
1.28043	6.80509	2.29088		24.5193	8.3311	19.834		0.089836	0.359708	0.128119
2.26204	11.5612	7.18305		59.7883	24.4047	8.26925		0.099635	0.393278	0.071834
6.94106	7.24893	7.16898		27.5607	7.0981	22.1753		0.210807	0.341598	0.092452
8.36101	8.25902	9.59915		44.7104	3.8354	4.91279		0.146241	0.501221	0.129125
26.2448	8.00973	15.8339		19.0687	14.6788	4.31538		0.069333	0.333962	0.038483
10.0122	13.5094	12.8963		16.3582	10.5781	15.0576		0.115585	0.198669	0.076403
15.3503	4.29879	0.72178		32.9123	14.6351	5.08418		0.138785	0.326558	0.047572
7.15591	11.7279	2.52878		13.7737	0.91599	6.18557		0.074736	0.135586	0.027081
11.8034	7.90845	4.53528		15.2145	26.2496	3.43809		0.143143	0.186957	0.0623
4.46708	13.5071	1.586		17.8413	28.8422	3.0004		0.091315	0.089546	0.3075
8.73009	13.7949	1.21543		16.6859	22.9594	7.67692		0.098534	0.160187	0.0583
3.69225	4.73809	12.4255		41.8886	18.3426	6.80351		0.147669	0.306313	0.0708
2.49118	6.56675	3.7346		44.4885	5.80698	16.2786		0.073687	0.159053	0.0532
1.38927	3.8949	11.3352		12.4665	9.36718	12.7048		0.083399	0.372339	0.0609
2.99989	0.27954	4.51196		34.1745	17.0929	10.3306		0.067198	0.107112	0.0716
3.40438	2.48582	13.1321		12.009	1.18724	5.29624		0.108069	0.277297	0.0738
3.89944	4.40339	5.17625		16.2481	4.43967	4.37875		0.069652	0.235843	0.0596
2.681	3.02501	1.64875		27.6179	4.22596	19.3032		0.127516	0.083629	0.182143
3.39216	6.66459	10.4217		10.5081	3.59145	16.5012		0.152623	0.351883	0.120076
7.75725	2.21515	5.66068		24.4297	12.9593	7.48622		0.033853	0.233	0.023935
9.45259	2.90163	3.52952		17.5442	7.66215	3.46706				0.203367
3.71335		5.71637		10.3508	2.30997	7.41668				0.081462
2.27269		3.28863		19.1987		8.53638				0.034
15.6615		2.91399		8.87793		10.8521				0.065169
7.49557		15.2647		17.6226		12.2536				0.082943
7.82109		3.28671				17.3847				0.04552
10.2413		12.5776				18.3524
9.97773		2.47047

## Sheet: Figure 6
A
	B6							VCreHIF1a WT									VCreHIF1a KO								VCreEGFR WT											VCreEGFR KO									Tie2CreEGFR WT
Pre-op	10.968	8.45685	11.9822	10.6972	3.51129	4.8793	4.95892	10.6291	17.1146	6.30512	4.07153	4.60257	0.52719	5.10047			10.3435	6.46685	6.28731	3.22299	16.5324	4.40473	1.08294	7.78246	23.2808	12.7468	9.23316	21.8718	10.853	6.18802	0.31684	16.5325	1.28043	2.26204	6.94106	8.36101	26.2448	10.0122	15.3503	7.15591	11.8034	4.46708	8.73009	3.69225	2.49118	1.38927	2.99989	3.40438	3.89944
Immediate	6.96552	2.78043	16.6278	5.32875	4.97559	6.20316		1.56593	3.03737	4.07622	1.85829	6.72691	6.42734				5.37707	5.87335	2.78968	8.61082	8.58428	2.17284	2.7912	3.72969	8.49907	2.7001	8.8145	1.569	3.9049	7.79193	1.73578	2.00927				2.30453	15.8642	6.80509	11.5612	7.24893	8.25902	8.00973	13.5094		4.29879	11.7279	7.90845	13.5071	13.7949
POD3	7.89288	9.74889	9.80725	6.60051	2.66824	2.7891	6.51541	4.70653	0.87837	4.04942	18.9208	6.27304	3.38056	12.8577	5.51006	18.4664	18.225	1.83191	4.39937	4.18955	5.07796	6.59684	11.4138	2.91575	7.02109	2.25891	3.02193	10.7232	10.9043	3.74076	2.29088	7.18305	7.16898			9.59915	15.8339	12.8963	0.72178	2.52878	4.53528	1.586	1.21543	12.4255	3.7346	11.3352	4.51196	13.1321	5.17625
B
	B6							VCreHIF1a WT									VCreHIF1a KO								VCreEGFR WT									VCreEGFR KO									Tie2CreEGFR WT
Pre-op	14.5133	15.3413	16.6269	28.0394	12.2836	15.8391	11.6962	18.0311	20.6584	17.557	13.127	12.2296	9.94995	12.8335			25.1925	12.7321	9.97279	18.5417	17.8943	9.16045	19.6677	15.6151	49.609	36.3572	25.2664	33.5486	38.373	20.2039	12.7167	9.20591		24.5193	59.7883	27.5607	44.7104	19.0687	16.3582	32.9123	13.7737	15.2145	17.8413	16.6859	41.8886	44.4885	12.4665	34.1745	12.009
Immediate	12.3944	2.28508	21.9914	9.85189	9.09627	2.21033		7.6178	2.67263	3.01878	5.21403	10.4386	6.37011				7.98845	11.245	6.68867	10.3508	6.35766	6.23189	20.8487	2.50483	21.8943	2.07305	14.227	17.9974	4.16927	1.69357	1.0119	4.2848		26.6382	14.7144	8.3311	24.4047	7.0981	3.8354	14.6788	10.5781		14.6351	0.91599	26.2496	28.8422	22.9594	18.3426	5.80698
POD3	5.69501	29.5724	6.80277	6.34365	10.6805	8.04453	12.3181	7.92403	2.04158	6.59726	19.057	5.89629	4.76881	5.92495	45.1373	48.2946	13.8653	18.6156	32.6421	7.81001	7.50888	5.96739	11.7004	5.96552	3.37923	1.50798	6.58763	21.4477	10.3077	3.57882	19.834	8.26925	22.1753	4.91279	4.31538	15.0576	5.08418	6.18557	3.43809	3.0004	7.67692		6.80351	16.2786	12.7048	10.3306	5.29624	4.37875	19.3032
C
	B6							VCreHIF1a WT						VCreHIF1a KO								VCreEGFR WT									VCreEGFR KO								Tie2CreEGFR WT									Tie2CreEGFR KO
Pre-op	0.035476	0.160764	0.022343	0.054057	0.416036	0.158511	0.025974	0.079973	0.153727	0.051048	0.010336	0.04028		0.116986	0.145265	0.103591	0.072909	0.193495	0.067815	0.091376	0.074297	0.03203	0.131774	0.280958	0.108598	0.079114	0.316596	0.087215	0.030773		0.1155	0.071708	0.089836	0.099635	0.210807	0.146241	0.069333		0.115585	0.138785	0.074736	0.143143	0.091315	0.098534	0.147669			0.073687	0.083399
Immediate	0.129429	0.300816	0.113249	0.416036	0.085422	0.060714	0.043275	0.105976	0.263698	0.127275	0.131869	0.016823		0.190016	0.208952	0.269022	0.253725	0.09107	0.164214	0.040335	0.264312	0.291746	0.215116	0.222974	0.109618	0.004012	0.020291	0.312003	0.095286		0.243279	0.345059	0.359708	0.393278	0.341598	0.501221	0.333962		0.198669	0.326558	0.135586	0.186957	0.089546	0.160187	0.306313			0.159053	0.372339
POD3	0.006957	0.049782	0.04822	0.024768	0.002447	0.037021	0.012515	0.079951	0.319038	0.038876	0.243189	0.202068	0.081676	0.08313	0.088946	0.077814	0.045046	0.044701	0.080678	0.152126	0.060056	0.014098	0.123872	0.102709	0.159078	0.072128	0.261136	0.037639	0.092811	0.089547	0.128119	0.071834	0.092452	0.129125	0.038483	0.076403	0.047572	0.027081	0.0623	0.3075	0.0583	0.0708	0.0532	0.0609	0.0716	0.0738	0.0596	0.182143	0.120076
[truncated: 11 more columns]

## Sheet: Figure 7
B						D					G
											Number of Junctions per hpf				Average vessel length
ECs alone	with ISEMFs		ISEMFs alone	with ISEMFs		EGFR shRNA	copGFP control	control shRNA	untreated control		EGFR KO	copGFP Control	shRNA control		EGFR KO	copGFP Control	shRNA control
0.400003	1.72738		0.889254	0.806847		0.349654	1.39959	1.01889	1		15	16	14		482.75	355.2	449.778
0.325354	1.11117		0.87531	1.00826							13	22			368.89	323.825
2.07496	1.92931		0.830969	1.90048							14	23			421.675	342.59
											12	9
												16
												19
